# Supplementary material for: Participation of Arterial Ischemia in Positional-Related Symptoms among Patients Referred for Thoracic Outlet Syndrome
Source: J Clin Med. 2024 Jul 4;13(13):3925. doi: 10.3390/jcm13133925 (PMC11242123; doi:10.3390/jcm13133925)
Supplement: Supplementary file 1 [file jcm-13-03925-s001.zip]

Archive with 1 entries (1 files):
- jcm-3058017-supplementary.pdf
